# Supplementary material for: Unraveling the Pathogenetic Mechanisms Underlying the Association between Specific Mitochondrial DNA Haplogroups and Parkinson’s Disease
Source: Cells. 2024 Apr 17;13(8):694. doi: 10.3390/cells13080694 (PMC11049488; doi:10.3390/cells13080694)
Supplement: Supplementary file 1 [file cells-13-00694-s001.zip]

Archive with 2 entries (2 files):
- cells-2861122-supplementary figure.pdf
- cells-2861122-supplementary table.pdf
